# Supplementary material for: Case report: Clinical, genetic and immunological characterization of a novel XK variant in a patient with McLeod syndrome
Source: Front Genet. 2024 Aug 21;15:1421952. doi: 10.3389/fgene.2024.1421952 (PMC11371627; doi:10.3389/fgene.2024.1421952)
Supplement: Supplementary file 2 [file Table1.XLSX]

## Sheet: Tabelle1
exon	Nucleotide change	Amino acid change	Acanthocytosis	Laboratory results	Neuropathy	Myopathy or muscle weakness or atrophy	Movement disorder	Hypo-/ Areflexia	Sensory deficits	Hepato- / Splenomegaly	Cardiomyopathy	Chorea	Dystonia	Tics	Parkinsonism	Seizures	Cognitive impairment	Psychiatric symptoms	Fatigue	age at onset of symptoms	years into disease	References
1	c.82insC	p.(Tyr28Leufs*58)	−	−	−	−	−	−	−	−	−	−	−	−	−	−	−	−	−			[1]
1	c.189G>A	p.(Trp36*)	+	CK	+	+	+	+	−	−	+	+	−	+	−	−	−	+	−	37	18	[2]
1	c.154C>T	p.(Gln52*)	+	CK	+	−	+	−	−	−	−	+	−	−	−	−	−	+	−	48	14	[3]
1	c.IVS1+1G>C (c.245+1G>C)	aberrant splicing	+	CK	−	−	+	−	−	−	−	+	−	−	−	−	−	−	−	57	n.a.	[4, 5]
1	c.IVS1-1G>A (c.246-1G>A)	aberrant splicing	+	CK, GOT/GPT	+	+	+	−	+	−	−	−	−	−	−	−	−	+	−	34	9	[6]
1	c.229delC	p.(Leu80Phefs*50)	+	CK, LDH	+	+	+	−	−	−	−	+	−	−	−	−	−	−	−	70	≤ 1	[7]
2	c.IVS2+5G>A	aberrant splicing	−	−	−	−	−	−	−	−	−	−	−	−	−	−	−	+	−	53	no c.m.	[8]
	(c.508+5G>A)
2	c.397C>T	p.(Arg133Ter)	+	CK	−	+	+	+	−	−	+	+	−	−	−	+	−	−	−	55	6	[19]
2	c.397C>T	p.(Arg133Ter)	-	CK, LDH, GOT/GPT	+	+	+	+	+	+	+	+	+	−	−	−	−	−	−	45	6	[20]
2	c.479C>T	p.(Arg133*)	+	CK, LDH, GOT/GPT	+	+	+	+	−	­+	−	+	+	+	−	−	−	+	−	42	14	[2] [21]
2	c.479C>T	p.(Arg133*)	+	CK	−	−	−	+	−	−	+	+	−	−	−	−	−	−	−	57	2	[2]
2	c.479C>T	p.(Arg133*)	+	CK	−	−	+	+	−	−	−	+	−	+	−	+	−	+	−	44	17	[2]
2	c.435delC	p.L(euk146TrpfsX7)	+	CK	−	−	−	−	−	−	−	+	−	−	−	−	−	−	−	16	26	[9]
2	c.452delA	p.(Gln151ArgfsTer2)	+	CK	+	−	+	+	−	−	−	+	−	−	−	+	+	+	−	34	10	[10]
2	c.545C>T (1)	p.(Gln155*)	+	CK, LDH, GPT	+	+	+	+	−	−	−	+	−	+	−	−	+	−	−	42	2	[2]
2	c.545C>T (2)	p.(Gln155*)	+	CK	+	−	+	+	−	−	−	+	−	−	−	−	−	−	−	45	≤ 1	[2]
3	c.5IVS2-2A>G	aberrant splicing	+	CK	+	−	+	+	+	−	−	+	−	−	+	+	+	−	−	early childhood	> 40	[11]
	(c.509-2A>G)
3	c.605insA	p.(Ile175Asnfs*24)	+	CK, GOT	+	−	+	+	+	−	−	+	−	+	+	−	+	+	−	55	10	[11]
3	c.664C>G	p.(Arg222Gly )	+	CK, GOT	−	−	+	−	−	−	−	−	−	+	−	−	−	−	−	40	later c.m.	[4, 8]
																					(> 50 y)
3	669-673del5ins13	p.(Val225Leufs*12)	+	CK, GOT/GPT	+	+	+	+	+	−	−	+	−	−	−	−	−	−	−	47	17	[12]
	(delTGTAGinsGGTCCTCTTTACC)
3	c.786_769delTT	p.(Phe229Tyrfs*36)	+	CK, LDH, GOT/GPT	+	+	+	+	−	−	−	−	−	−	−	­−	−	−	−	26	4	[2]
3	c.789G>A	p.(Trp236*)	+	CK, LDH, GOT	−	−	+	+	+	−	−	+	+	+	−	+	+	+	−	37	10	[2]
3	c.756del	p.Trp253Glyfs*15	−	CK; GOT/GPT, LDH	+	+	+	−	−	−	−	−	−	−	−	−	−	−	+	46	≤ 1
3	c.853delG	p.(Trp257Cysfs*11)	+	CK, LDH	+	+	+	+	−	−	−	+	+	+	−	+	+	+	−	44	28	[2]
3	c.895C>T	p.(Gln299Ter)	-	CK	+	+	+	+	+	+	+	+	+	−	−	−	+	−	−	31	30	[22]
3	c.938_942delCTC TA	p.(Leu286Tyrfs*16)	+	CK, LDH, GOT	+	+	+	+	+	−	−	+	−	+	+	+	+	−	−	49	23	[2, 13]
3	c.942G>A	p.(Trp314Ter)	NA	CK, LDH, GOT	+	+	+	+	−	+	−	+	−	−	−	−	+	−	−	37	4	[23]
3	c.962T>C	p.(Cys294Arg)	+	CK	-	+	+	−	−	+	+	+	+	+	−	+	+	+	−	51	3	[2]
3	c.977C>T (1)	p.(Gln299*)	+	CK	+	+	+	+	−	−	−	+	+	+	−	−	+	+	−	25	24	[14] IV-13
3	c.977C>T (2)	p.(Gln299*)	+	CK	−	−	−	+	−	−	−	−	−	−	−	−	−	−	−	26	≤ 1	[14] V-3
3	c.977C>T (3)	p.(Gln299*)	+	CK	−	−	+	+	−	−	−	−	−	−	−	−	−	+	−	26	23	[14] IV-4
3	c.977C>T (4)	p.(Gln299*)	+	CK	−	−	+	+	−	−	−	−	−	−	−	−	+	+	−	39	9	[14] IV-5
3	c.977C>T (5)	p.(Gln299*)	+	CK	−	−	+	+	−	−	−	+	+	+	−	­−	+	­−	−	20	20	[14] IV-6
3	c.977C>T (6)	p.(Gln299*)	+	CK	−	−	+	+	−	−	−	-	-	-	-	−	−	+	−	25	10	[14] IV-7
3	c.1020_1033del	p.(Asn313Thrfs*24	+	CK, LDH, GOT/GPT	+	+	−	+	+	+	+	−	−	−	−	−	−	−	−	26	39	[2]
3	c.1023G>A	p.(Trp314*)	+	CK, LDH, hemolysis	−	+	−	−	−	−	−	−	−	−	−	−	−	−	+	19	no c.m.	[15]
3	c.1061T>C	p.Glu327Lys	−	−	−	−	−	−	−	−	−	−	−	−	−	−	−	−	−	52	no c.m.	[16] II-1
3	c.1061T>C	p.Glu327Lys	−	−	−	−	−	−	−	−	−	−	−	−	−	−	−	−	−	51	no c.m.	[16]II-2
3	c.T1052A	p.L351X	+	CK, LDH, hemolysis	+	−	+	+	−	−	−	+			+	−	+	−	−	52	> 1	[17]
3	c.1095delT	p.(Phe338Serfs*70)	+	CK, LDH, GOT/GPT, hemolysis	−	+	+	+	−	−	+	+	−	−	−	−	−	−		45	5	[18]
References for Table 1: Genetically confirmed XK variants and clinical manifestation
1.	Horikawa, T., et al., A novel c.82insC (p.Tyr28Leufs85X) mutation in the XK gene associated with the McLeod phenotype. Transfusion, 2021. 61(1): p. E11-E12.
2.	Danek, A., et al., McLeod neuroacanthocytosis: genotype and phenotype. Ann Neurol, 2001. 50(6): p. 755-64.
3.	Chen, P.Y., et al., A novel XK gene mutation in a Taiwanese family with McLeod syndrome. J Neurol Sci, 2014. 340(1-2): p. 221-4.
4.	Russo, D.C., et al., Point mutations causing the McLeod phenotype. Transfusion, 2002. 42(3): p. 287-93.
5.	Russo, D.C., et al., First example of anti-Kx in a person with the McLeod phenotype and without chronic granulomatous disease. Transfusion, 2000. 40(11): p. 1371-5.
6.	Arnaud, L., et al., Identification and characterization of a novel XK splice site mutation in a patient with McLeod syndrome. Transfusion, 2009. 49(3): p. 479-84.
7.	Wiethoff, S., et al., Novel single base-pair deletion in exon 1 of XK gene leading to McLeod syndrome with chorea, muscle wasting, peripheral neuropathy, acanthocytosis and haemolysis. J Neurol Sci, 2014. 339(1-2): p. 220-2.
8.	Walker, R.H., et al., McLeod phenotype without the McLeod syndrome. Transfusion, 2007. 47(2): p. 299-305.
9.	Chang, K.Y., et al., Novel c.435delC mutation in XK gene found in a Taiwanese patient with McLeod syndrome. Transfusion, 2021. 61(3): p. E28-E30.
10.	Xia, S., et al., McLeod syndrome with a novel XK frameshift mutation: A case report. Medicine (Baltimore), 2022. 101(10): p. e28996.
11.	Dubielecka, P.M., et al., Two McLeod patients with novel mutations in XK. J Neurol Sci, 2011. 305(1-2): p. 160-4.
12.	Narumi, S., et al., Case of McLeod syndrome with a novel genetic mutation. Neurology and Clinical Neuroscience, 2016. 4(3): p. 115-117.
13.	Man, B.L., et al., The first case report of McLeod syndrome in a Chinese patient. BMJ Case Rep, 2013. 2013.
14.	Jung, H.H., et al., McLeod syndrome: a novel mutation, predominant psychiatric manifestations, and distinct striatal imaging findings. Ann Neurol, 2001. 49(3): p. 384-92.
15.	Floch, A., et al., Three new XK alleles; two associated with a McLeod RBC phenotype. Transfusion, 2021. 61(10): p. E69-E70.
16.	Jung, H.H., et al., McLeod phenotype associated with a XK missense mutation without hematologic, neuromuscular, or cerebral involvement. Transfusion, 2003. 43(7): p. 928-38.
17.	Srikanth, P., et al., A Novel XK Gene Mutation Causative of McLeod Syndrome. Mov Disord Clin Pract, 2020. 7(3): p. 340-342.
18.	Hanaoka, N., et al., A novel frameshift mutation in the McLeod syndrome gene in a Japanese family. J Neurol Sci, 1999. 165(1): p. 6-9.
19.	Torres, V., et al., Very Long Time Persistent HyperCKemia as the First Manifestation of McLeod Syndrome: A Case Report. Mov Disord Clin Pract, 2022. 9(6): p. 821-824.
20.	Klempir, J., et al., The McLeod syndrome without acanthocytes. Parkinsonism Relat Disord, 2008. 14(4): p. 364-6.
21.	Dotti, M.T., et al., McLeod syndrome and neuroacanthocytosis with a novel mutation in the XK gene. Mov Disord, 2000. 15(6): p. 1282-4.
22.	Schon, K.R., et al., Multisystem pathology in McLeod syndrome. Neuropathology, 2024. 44(2): p. 109-114.
23.	Ying, Y., et al., A case of McLeod syndrome caused by a nonsense variation c.942G>A in the XK gene: A case report. Front Genet, 2023. 14: p. 1073139.
